# Supplementary material for: Eco-Friendly Waterborne Polyurethane Coating Modified with Ethylenediamine-Functionalized Graphene Oxide for Enhanced Anticorrosion Performance
Source: Molecules. 2024 Sep 3;29(17):4163. doi: 10.3390/molecules29174163 (PMC11397095; doi:10.3390/molecules29174163)
Supplement: Supplementary file 1 [file molecules-29-04163-s001.zip]

Archive with 5 entries (5 files):
- molecules-3146824-supplementary.pdf
- Supplementary video S1_0.01-GO.mp4
- Supplementary video S2_0.01-GO-EDA.mp4
- Supplementary video S3_0.1-GO.mp4
- Supplementary video S4_1.3-GO.mp4
